# Supplementary material for: Insight on Photocatalytic and Photoinduced Antimicrobial Properties of ZnO Thin Films Deposited by HiPIMS through Thermal Oxidation
Source: Nanomaterials (Basel). 2022 Jan 28;12(3):463. doi: 10.3390/nano12030463 (PMC8838953; doi:10.3390/nano12030463)
Supplement: Supplementary file 1 [file nanomaterials-12-00463-s001.zip]

Archive with 1 entries (1 files):
- nanomaterials-1565845-supplementary.pdf
